# Supplementary material for: Molecular and serological investigation of 2019-nCoV infected patients: implication of multiple shedding routes
Source: Emerg Microbes Infect. 2020 Feb 17;9(1):386–9. doi: 10.1080/22221751.2020.1729071 (PMC7048229; doi:10.1080/22221751.2020.1729071)
Supplement: Supplemental Material [file TEMI_A_1729071_SM6070.xlsx]

## Sheet: Sheet1
Supplementary Table 1. Raw data from serological test. Viral antibody positives were highlighted in yellow.
	IgM-D0	IgM-D5	IgG-D0	IgG-D5
Patient 1	2.0432	1.146	0.8129	0.914
Patient 2	0.0362	0.742	0.0254	0.225
Patient 3	0.9147	0.57	2.4885	2.441
Patient 4	0.1231	0.641	0.6144	1.646
Patient 5	0.0235	0.084	0.2013	0.712
Patient 6	0.3127	0.233	2.3701	2.052
Patient 7	0.0337	0.345	0.0486	1.89
Patient 8	0.6423	0.271	1.22	1.28
Patient 9	0.1212	0.561	0.7689	1.713
Patient 10	0.161	0.118	1.1752	2.399
Patient 11	0.2591	0.315	1.4942	1.64
Patient 12	0.039	0.116	0.4479	1.591
Patient 13	0.5737	0.85	0.9055	1.136
Patient 14	0.0389	0.18	0.4865	1.816
Patient 15	0.3469	0.157	1.4906	1.748
Patient 16	0.0535	0.317	0.0306	1.799
